# Supplementary material for: Serum N-glycosylation is altered in Nephropathic Cystinosis
Source: Glycobiology. 2025 Aug 22;35(10):cwaf047. doi: 10.1093/glycob/cwaf047 (PMC12406699; doi:10.1093/glycob/cwaf047)
Supplement: NC_Supporting_Tables_(S1-S7)_cwaf047 [file nc_supporting_tables_(s1-s7)_cwaf047.xlsx]

## Sheet: Title page 
Serum N-Glycosylation is Altered in Nephropathic Cystinosis Andreea Cislaru1, Radka Saldova2,3,4, Alessandra Heggenstaller5, Peter A. Nigrovic6,7, Emily Harlin1, Gordon Greville8, Rafael De Andrade Moral9, Daniel Bojar10, Atif Awan5, Róisín O’Flaherty1,4,11 * 1Department of Chemistry, Maynooth University, Maynooth, Co. Kildare, Ireland, W23 F2H6. 2GlycoScience Group, National Institute for Biopro…
Table of Contents
Table S1. General characteristics of Irish Cystinosis Cohort including sex, age and cystinosis status. The calculated serum glycan peaks. Technical Replicate Information including Mean, SD and CV are also included. See Table S5.1 for serum N-Glycosylation Trait Calculations.
Table S2. General characteristics of Irish Cystinosis Cohort including sex, age and cystinosis status. The calculated IgG glycan peaks, IgG titres are provided. Technical Replicate Information including Mean, SD and CV are also included. See Table S5.2 for IgG N-Glycosylation Trait Calculations.
Table S3. IgG N-Glycan structures identified in glycan peaks GP1-23 in UPLC HILIC Chromatograms.
Table S4. General characteristics of Boston Control Cohort including sex and age and the calculated % glycan peaks (GP1-GP23).
Table S5. N-glycan Traits Calculations for Serum and IgG.
Table S6. P-value for the likelihood-ratio tests for the effects of age and sex on the mean of the normal model, for each individual glycan peak-related variable on the Boston Cohort (n=81).
Table S7. Multiple Comparisons between age groups, aged less than 5 years, between 5 years and 10 years and older than 10 years old. P-value for each individual glycan peak-related variable in the Boston Cohort (n=81) in green for p<0.05 and orange for p<0.10.

## Sheet: S1 Serum Cystinosis Cohort 
Table S1. General characteristics of Irish Cystinosis Cohort including sex, age and cystinosis status. The calculated serum glycan peaks.Technical Replicate Information including Mean, SD and CV are also included. See Table S5.1 for serum N-Glycosylation Trait Calculations.
Participant	Sex	Age	Cohort Status	GP1	GP2	GP3	GP4	GP5	GP6	GP7	GP8	GP9	GP10	GP11	GP12	GP13	GP14	GP15	GP16	GP17	GP18	GP19	GP20	GP21	GP22	GP23	GP24	GP25	GP26	GP27	GP28	GP29	GP30	GP31	GP32	GP33	GP34	GP35	GP36	GP37	GP38	GP39	GP40	GP41	GP42	GP43	GP44	GP45	GP46
CY1	F	10.7	Cystinosis	0.124	0.197	0.032	0.147	1.54	0.917	0.014	2.485	1.351	0.659	1.092	0.303	0.071	3.901	0.451	0.85	0.552	0.359	6.171	0.305	0.759	5.336	3.842	3.347	41.446	2.393	3.801	1.926	0.724	0.583	0.729	0.559	0.4	4.449	0.695	0.326	1.92	1.778	0.568	0.237	0.442	0.408	0.683	0.397	0.453	0.277
CY2	F	2.4	Controls	0.138	0.201	0.03	0.185	2.402	0.881	0.012	2.416	0.774	0.317	1.352	0.179	0.075	2.368	0.171	1.018	0.476	0.133	7.292	0.214	0.302	4.905	3.11	3.382	39.907	2.184	3.61	1.156	0.782	0.547	0.933	0.571	0.68	6.577	0.682	0.525	2.466	2.537	0.719	0.324	0.613	0.59	0.951	0.425	0.598	0.29
CY3	M	8.2	Cystinosis	0.159	0.208	0.042	0.168	2.281	0.953	0.016	2.364	0.974	0.466	1.169	0.248	0.078	2.742	0.305	0.871	0.449	0.168	6.946	0.209	0.381	4.682	3.985	4.31	40.877	2.165	4.119	1.601	0.976	0.672	0.699	0.575	0.612	5.155	0.858	0.474	1.413	1.762	0.703	0.24	0.513	0.618	0.79	0.375	0.451	0.175
CY4	F	4	Controls	0.3	0.484	0.085	0.343	1.396	1.099	0.013	1.432	0.532	0.353	1.159	0.375	0.119	2.491	0.279	0.826	0.342	0.162	7.843	0.248	0.454	4.746	3.311	4.416	40.138	2.485	3.326	1.09	1.03	0.496	0.692	0.637	1.068	5.626	0.969	0.557	1.961	3.195	0.656	0.315	0.483	0.521	0.714	0.415	0.514	0.303
CY5	M	9.3	Cystinosis	0.194	0.332	0.075	0.24	1.886	1.064	0.031	3.086	1.088	0.752	1.048	0.252	0.109	3.387	0.389	0.755	0.439	0.147	7.212	0.157	0.456	5.279	3.705	2.935	39.286	1.983	5.21	2.417	0.845	0.635	0.75	0.502	0.459	4.608	0.664	0.531	1.68	1.855	0.639	0.245	0.519	0.416	0.693	0.348	0.394	0.305
CY6	F	12	Controls	0.086	0.165	0.033	0.107	2.183	0.954	0.011	2.98	1.27	0.652	1.064	0.189	0.098	3.669	0.465	0.762	0.428	0.189	6.423	0.24	0.516	5.687	4.184	3.119	36.983	1.777	5.796	2.233	0.763	0.961	0.742	0.514	0.538	4.773	0.679	0.542	2.018	2.857	0.64	0.295	0.433	0.402	0.563	0.321	0.441	0.258
CY7	M	3.6	Cystinosis	0.078	0.094	0.027	0.053	1.153	0.756	0.007	1.192	0.408	0.24	1.092	0.18	0.046	1.768	0.11	0.824	0.227	0.188	6.695	0.172	0.266	3.637	2.499	4.469	43.966	2.044	3.89	0.907	1.071	0.577	0.854	0.73	0.723	6.094	0.894	0.563	1.975	4.449	0.919	0.509	0.591	0.634	0.812	0.52	0.684	0.415
CY8	M	12.8	Controls	0.114	0.232	0.077	0.184	3.132	1.39	0.028	3.852	1.8	0.695	1.605	0.219	0.069	4.355	0.548	0.741	0.916	0.32	6.906	0.209	0.513	8.123	5.678	2.482	30.85	1.993	6.642	2.942	0.776	0.576	0.791	0.4	0.467	4.16	0.719	0.421	1.546	1.283	0.542	0.178	0.269	0.308	0.435	0.195	0.228	0.091
CY9	M	12.2	Cystinosis	0.345	0.447	0.07	0.386	1.408	1.178	0.026	2.139	0.871	0.499	1.113	0.265	0.11	2.716	0.3	0.889	0.565	0.324	7.308	0.396	0.468	5.416	3.327	3.003	40.807	2.417	5.564	1.96	0.777	0.683	0.676	0.636	0.37	3.113	0.623	0.543	1.995	2.595	0.675	0.348	0.494	0.281	0.592	0.344	0.487	0.449
CY10	F	9.1	Controls	0.175	0.218	0.044	0.172	1.259	1.084	0.007	1.803	0.691	0.463	1.492	0.239	0.071	2.964	0.311	1	0.388	0.253	8.364	0.278	0.379	5.106	4.403	4.358	41.391	2.243	3.917	1.543	0.856	0.771	0.732	0.501	0.526	4.752	0.553	0.46	1.476	1.467	0.627	0.218	0.382	0.533	0.671	0.322	0.359	0.181
CY11	M	11.6	Cystinosis	0.167	0.301	0.038	0.243	1.225	0.838	0.024	1.636	0.647	0.339	1.184	0.274	0.07	2.42	0.223	0.832	0.471	0.241	7.148	0.208	0.455	4.754	2.806	4.049	41.662	2.423	4.991	1.692	0.847	1.181	0.699	0.618	0.426	3.411	0.873	0.396	1.397	4.201	0.784	0.493	0.474	0.489	0.607	0.469	0.711	0.565
CY12	M	12.8	Controls	0.298	0.412	0.055	0.407	1.476	0.91	0.005	1.824	1.046	0.356	1.059	0.24	0.135	2.958	0.387	0.714	0.558	0.294	7.321	0.296	0.391	5.492	3.774	3.115	39.32	1.951	6.036	1.904	0.912	1.182	0.906	0.654	0.578	4.76	0.887	0.712	1.831	1.373	0.715	0.267	0.529	0.356	0.715	0.314	0.37	0.209
			Avg	0.1815	0.27425	0.0506667	0.219583	1.77842	1.002	0.0161667	2.26742	0.954333	0.482583	1.20242	0.246917	0.0875833	2.97825	0.32825	0.840167	0.48425	0.2315	7.13575	0.244333	0.445	5.26358	3.71867	3.58208	39.7194	2.1715	4.74183	1.78092	0.86325	0.738667	0.766917	0.57475	0.570583	4.78983	0.758	0.504167	1.8065	2.446	0.68225	0.30575	0.4785	0.463	0.6855	0.370417	0.474167	0.293167
Technical Replicates n=3			NHS 1	0.229	0.279	0.557	0.353	5.939	3.953	0.438	5.034	2.226	1.265	2.587	0.649	0.222	3.938	0.57	1.124	1.032	0.023	8.531	0.186	0.847	4.375	2.497	3.028	32.75	0.827	3.451	1.838	0.928	0.03	0.739	0.292	0.365	3.511	0.307	0.273	1.014	2.007	0.272	0.184	0.388	0.168	0.239	0.208	0.202	0.124
			NHS 2	0.219	0.247	0.295	0.304	4.068	2.707	0.173	3.714	1.628	0.929	1.933	0.549	0.183	3.144	0.44	0.923	0.795	0.046	7.741	0.157	0.767	4.146	2.443	3.026	36.051	0.789	4.131	2.244	1.078	0.049	0.922	0.379	0.53	5.119	0.45	0.374	1.714	2.785	0.41	0.276	0.58	0.368	0.529	0.253	0.276	0.116
			NHS 3	0.125	0.209	0.199	0.307	3.854	2.597	0.275	3.587	1.626	0.944	1.968	0.523	0.223	3.162	0.467	0.998	0.842	0.039	8.143	0.19	0.873	4.122	2.374	3.343	36.558	0.966	3.857	2.011	1.078	0.055	0.905	0.364	0.511	4.918	0.444	0.388	1.673	2.671	0.354	0.271	0.526	0.353	0.511	0.196	0.273	0.128
			Avg	0.191	0.245	0.350333	0.321333	4.62033	3.08567	0.295333	4.11167	1.82667	1.046	2.16267	0.573667	0.209333	3.41467	0.492333	1.015	0.889667	0.036	8.13833	0.177667	0.829	4.21433	2.438	3.13233	35.1197	0.860667	3.813	2.031	1.028	0.0446667	0.855333	0.345	0.468667	4.516	0.400333	0.345	1.467	2.48767	0.345333	0.243667	0.498	0.296333	0.426333	0.219	0.250333	0.122667
			SD	0.0468473	0.0286124	0.1513	0.0224252	0.936522	0.614939	0.109137	0.654246	0.282372	0.154977	0.300389	0.0543159	0.018625	0.370126	0.0560139	0.0829337	0.102458	0.00962635	0.322533	0.0147045	0.0451073	0.11403	0.0503389	0.148966	1.68834	0.0760804	0.279347	0.166351	0.0707107	0.0106562	0.0825523	0.0379737	0.0737127	0.715364	0.0660421	0.0512315	0.320756	0.343054	0.0566706	0.0422401	0.0808455	0.0909518	0.132668	0.0245357	0.0341988	0.00498888
			CV %	24.5274	11.6785	43.1873	6.97879	20.2696	19.9289	36.9538	15.9119	15.4583	14.8162	13.8898	9.46821	8.89727	10.8393	11.3772	8.17081	11.5164	26.7399	3.96313	8.27645	5.44117	2.70577	2.06476	4.75575	4.8074	8.8397	7.32617	8.1906	6.87847	23.8573	9.65148	11.0069	15.7282	15.8407	16.4968	14.8497	21.8648	13.7902	16.4104	17.3352	16.234	30.6924	31.1185	11.2035	13.6613	4.06702
[truncated: 17 more columns]

## Sheet: S2 IgG Cystinosis Cohort
Table S2. General characteristics of Irish Cystinosis Cohort including sex, age and cystinosis status. The calculated IgG glycan peaks, IgG titres are provided.Technical Replicate Information including Mean, SD and CV are also included. See Table S5.2 for IgG N-Glycosylation Trait Calculations.
Participant	Sex	Age	Cohort Status	GP1	GP2	GP3	GP4	GP5	GP6	GP7	GP8	GP9	GP10	GP11	GP12	GP13	GP14	GP15	GP16	GP17	GP18	GP19	GP20	GP21	GP22	GP23	Gal	Fuc	Bisect	A1	A2	SA(2-6)	IgG Titres (µg/µL)
CY1	F	10.7	Cystinosis	0.0212	0.1223	14.1839	2.4384	0.3614	0.1064	18.06	9.8247	3.0001	1.3142	0.5763	18.5929	1.5776	0.6869	2.0404	0.2319	0.5873	13.1252	3.4437	1.969	0.986	3.8987	2.8514	83.2341	95.2912	15.8433	0.0212	99.9787	27.0932	1.0698
CY2	F	2.4	Controls	0.0032	0.135	26.6113	2.4451	0.1756	0.0052	21.2071	6.0068	1.769	0.1709	0.303	11.0039	0.4469	1.1194	2.2501	0.4911	0.5941	12.2592	2.0712	2.6572	1.3833	4.512	2.3792	70.8052	94.7464	11.1567	0.0032	99.9966	26.3473	0.8738
CY3	M	8.2	Cystinosis	0.1055	0.1515	24.859	2.7474	0.5117	0.0761	20.096	7.5715	2.762	0.2382	0.6026	12.9276	1.1678	0.6849	1.8013	0.3391	0.7982	10.3094	2.7249	2.8954	0.6095	3.5011	2.5191	72.1364	94.3548	13.108	0.1055	99.8943	23.6967	1.0178
CY4	F	4	Controls	0.0757	0.3553	20.2217	3.9021	0.9977	0.1885	16.6951	6.5079	3.3117	0.3451	1.4125	17.8963	1.2333	0.2809	2.1436	0.3966	1.1908	13.9578	1.9381	1.981	0.5066	2.5562	1.9055	75.4452	93.3676	13.539	0.0757	99.9243	24.4326	1.0448
CY5	M	9.3	Cystinosis	0.0338	0.2822	17.3561	2.8512	0.7277	0.1574	22.8784	7.8601	4.1765	0.4162	0.7079	15.7859	1.3016	0.2776	2.3454	0.2598	0.6935	11.0655	2.8578	1.8656	0.6128	2.7134	2.7735	79.4766	94.9528	15.2494	0.0338	99.9661	22.8419	1.0088
CY6	F	12	Controls	0.0745	0.2008	20.7455	3.341	0.4576	0.0813	20.6264	7.7895	3.6202	0.3229	0.3501	16.0001	1.0356	0.2151	2.174	0.4505	0.6871	10.7578	2.9037	2.0315	0.4818	3.324	2.3291	75.6383	95.7099	14.4848	0.0745	99.9256	22.9655	1.3368
CY7	M	3.6	Cystinosis	0.0825	0.0498	25.9747	3.3076	0.5258	0.0477	20.2183	6.9099	2.3867	0.2266	0.3467	14.5429	0.6061	0.8158	1.7876	0.3799	0.4024	11.5944	1.5547	2.8538	0.992	2.9264	1.4679	70.5856	94.782	10.9215	0.0825	99.9177	22.1715	0.6058
CY8	M	12.8	Controls	0.1196	0.1776	21.793	2.9551	0.4575	0.0488	21.1903	8.5648	2.7905	0.3264	0.4411	15.2854	0.9021	0.8949	2.1849	0.5406	0.4206	11.8814	1.813	1.431	0.5956	3.324	1.8617	74.9546	96.4277	11.785	0.1196	99.8803	21.8679	1.2428
CY9	M	12.2	Cystinosis	0.0419	0.0778	17.3398	3.3051	0.3983	0.0469	21.0034	8.7802	3.5195	0.4465	0.3113	15.7369	1.2448	0.2741	2.931	0.4236	0.606	11.9268	2.7876	1.8451	0.7576	3.0267	3.1693	79.2356	95.9572	15.654	0.0419	99.9583	24.5427	0.8608
CY10	F	9.1	Controls	0.0862	0.1557	18.6016	3.3542	0.5504	0.0594	20.8086	8.9526	2.8462	0.4235	0.4547	16.8546	1.3355	0.7966	1.5448	1.0238	2.8725	8.1749	2.6149	3.0858	0.8098	2.1924	2.4015	77.8025	92.0119	14.8094	0.0862	99.914	23.1756	0.7798
CY11	M	11.6	Cystinosis	0.0917	0.1516	20.6483	2.6965	0.5418	0.0484	20.7024	7.8305	2.7284	0.3247	0.4768	14.684	1.0527	0.8065	1.9502	0.4617	0.8343	11.0917	2.7321	2.9922	1.2639	3.7343	2.1552	76.4118	93.6909	13.4152	0.0917	99.9082	25.2654	0.7898
CY12	M	12.8	Controls	0.0674	0.1205	19.4257	2.8932	0.4714	0.078	17.7462	9.414	2.6667	0.5563	0.4217	15.6142	1.1322	0.7457	2.2171	0.6486	0.8313	11.4424	3.5135	2.3304	0.9569	4.0972	2.6093	77.4931	94.7897	14.9767	0.0674	99.9325	26.4296	1.1308
			Avg	0.0669333	0.165008	20.6467	3.01974	0.514742	0.078675	20.1027	8.00104	2.96479	0.425958	0.533725	15.4104	1.08635	0.6332	2.1142	0.4706	0.876508	11.4655	2.5796	2.32817	0.82965	3.3172	2.36856	76.1016	94.6735	13.7452	0.0669333	99.933	24.2358	0.980133
Technical Replicates n=3			IgG_1	0.0374	1.2506	22.0997	3.8631	1.4892	0.3401	20.8352	10.1955	3.7179	0.4193	0.9382	14.9836	0.7987	0.2298	2.3264	0.3806	0.6373	8.9761	1.9966	0.7944	0.61	1.5896	1.4335
			IgG_2	0.0543	0.8907	22.7674	3.6353	1.2483	0.2501	21.3507	10.657	3.2607	0.4598	0.8767	15.2911	0.5769	0.193	2.3697	0.2454	0.4261	9.1927	1.919	0.7597	0.489	1.6343	1.4522
			IgG_3	0.0476	1.3722	23.3744	3.917	1.5331	0.2831	20.9892	10.1679	3.8473	0.5805	0.934	14.7939	0.7841	0.3011	2.2541	0.3961	0.6053	8.4467	1.8034	0.5017	0.4012	1.2671	1.3991
			Avg	0.0464333	1.17117	22.7472	3.80513	1.42353	0.2911	21.0584	10.3401	3.60863	0.486533	0.9163	15.0229	0.7199	0.2413	2.31673	0.3407	0.556233	8.87183	1.90633	0.685267	0.500067	1.497	1.42827
			SD	0.00694854	0.204439	0.520591	0.12209	0.125198	0.0371753	0.21606	0.224342	0.251634	0.0684707	0.0280539	0.204871	0.101292	0.0448746	0.0476859	0.0676837	0.0929409	0.31335	0.0793805	0.130572	0.0856007	0.163585	0.0219916
			CV %	14.9646	17.456	2.2886	3.20855	8.79488	12.7706	1.02601	2.16962	6.9731	14.0732	3.06165	1.36373	14.0703	18.597	2.05833	19.8661	16.709	3.53197	4.16404	19.0542	17.1179	10.9275	1.53974
			NHS_1	0.0784	0.6194	19.1052	3.4087	1.349	0.1604	18.1147	8.4673	2.6265	0.3762	0.9438	12.0559	1.1433	0.7731	1.896	0.7059	1.4724	10.1064	2.7946	8.3926	0.6584	2.4432	2.3085
			NHS_2	0.0751	0.5927	18.9462	3.3416	1.3008	0.1724	17.2977	8.1331	3.6997	0.4352	1.0906	11.7398	1.604	0.4929	2.4437	0.5164	1.7591	9.325	3.3245	7.5604	0.6464	2.7925	2.7102
			NHS_3	0.084	0.624	19.3302	3.3984	1.2469	0.1591	18.0102	8.5975	3.2708	0.4475	1.0058	12.7094	1.1202	0.7127	1.8823	0.7329	1.1617	9.1669	3.0917	7.1857	0.8069	2.761	2.4942
			Avg	0.0791667	0.612033	19.1272	3.3829	1.2989	0.163967	17.8075	8.3993	3.199	0.419633	1.0134	12.1684	1.28917	0.659567	2.074	0.651733	1.4644	9.53277	3.07027	7.7129	0.7039	2.66557	2.5043
			SD	0.00367363	0.0137991	0.157537	0.0295047	0.0417038	0.00598684	0.363022	0.195593	0.441064	0.0311198	0.0601713	0.403747	0.22282	0.120403	0.261477	0.0963279	0.243953	0.410723	0.216861	0.504377	0.0729966	0.157762	0.164149
			CV %	4.64037	2.25463	0.82363	0.872171	3.2107	3.65125	2.03859	2.32868	13.7876	7.41595	5.93757	3.31801	17.2841	18.2549	12.6074	14.7803	16.6589	4.30854	7.06326	6.53939	10.3703	5.91852	6.55468

## Sheet:  S3 IgG N-glycans
Table S3. IgG N-Glycan structures identified in glycan peaks GP1-23 in UPLC HILIC Chromatograms.
Glycan structures are presented in SNFG format (Cheng, K., Y. Zhou, et al., 2016) from (Stöckmann, H., et al.,2015)
Glycan Peak Number	Glycan Name	Glycan structure
1	FA1
	M4
2	A2
3	A2B
	FA2
4	FA2B
5	A2[6]G1
	FA1G1
	M5
6	A2[3]G1
7	FA2[6]G1
	A2BG1
8	FA2[3]G1
9	FA2B[6]G1
10	FA2B[3]G1
11	A2G2
	M6
12	A2BG2
	FA2G2
	FA1G1S(6)1
13	FA2BG2
	FA1G1S1
	A2G1S(6)1
14	A2BG1S(6)1
	FA2[6]G1S(6)1
	M4A1G1S(6)1
15	FA2[3]G1S(6)1
	FA2[6]BG1S(6)1
	M7
16	FA2[3]BG1S(6)1
17	A2[6]BG2S(6)1
18	A2G2S(6)1
	FA2G2S(6)1
19	FA2BG1S(6)1
	M8
20	A2G2S(6,6)2
	M9
21	A2BG2S(6,6)2
22	FA2G2S(6,6)2
23	FA2BG2S(6,6)2
Cheng, K., Y. Zhou and S. Neelamegham (2016). "DrawGlycan-SNFG: a robust tool to render glycans and glycopeptides with fragmentation information." Glycobiology 27(3): 200-205.
Stöckmann, H., et al., Ultrahigh Throughput, Ultrafiltration-Based N-Glycomics Platform for Ultraperformance Liquid Chromatography (ULTRA(3)). Analytical chemistry, 2015. 87.

## Sheet: S4 Boston Cohort
Table S4. General characteristics of Boston Control Cohort including sex and age and the calculated % glycan peaks (GP1-GP23).
Participant	Sex	Age	GP1	GP2	GP3	GP4	GP5	GP6	GP7	GP8	GP9	GP10	GP11	GP12	GP13	GP14	GP15	GP16	GP17	GP18	GP19	GP20	GP21	GP22	GP23
1	M	2	0.19	0.35	25.13	4.15	0.63	0.19	21.43	7.15	3.96	0.39	0.55	16.5	1.14	0.3	2.3	0.44	0.42	10.04	1.24	0.84	0.06	1.56	1.03
2	M	2	0.24	0.12	30.85	5.97	0.24	0.02	19.19	7.21	3.67	0.45	0.2	15.45	1.02	0.22	1.82	0.5	0.32	8.2	1.25	0.83	0.04	1.33	0.87
3	F	2	0.18	0.54	19.43	2.72	0.95	0.34	25.32	7.14	4.12	0.32	0.91	20.82	1.2	0.28	1.65	0.33	0.49	9.91	0.96	0.9	0.03	0.96	0.49
4	M	2	0.25	0.39	27.26	3.67	0.69	0.19	21.74	7.28	3.37	0.36	0.66	16.46	0.92	0.27	1.96	0.4	0.43	9.37	1.17	1.07	0.05	1.28	0.74
5	F	2	0.16	0.09	20.61	2.23	0.29	0.07	22.43	9.98	2.68	0.36	0.4	19.81	0.99	0.28	2.46	0.36	0.43	11.09	1.39	1	0.04	1.93	0.92
6	M	2	0.08	0.05	18.75	3.47	0.25	0.03	23.51	6.92	3.83	0.24	0.3	22.09	1.05	0.35	1.97	0.23	0.31	12.66	0.96	0.53	0.11	1.61	0.71
7	F	2	0.55	0.51	18.03	2.42	0.91	0.26	19.21	5.49	2.44	0.39	1.26	16.4	0.86	0.35	3.05	0.85	1.58	15.19	2.86	3.25	0.35	2.58	1.24
8	F	2	0.11	0.14	23.59	4.04	0.34	0.04	22.03	5.73	3.86	0.23	0.36	21.32	1.18	0.2	1.34	0.25	0.44	10.63	1.15	0.82	0.11	1.32	0.78
9	F	2	0.18	0.12	23.48	3.3	0.48	0.06	23.45	6.71	3.28	0.28	0.51	18.61	0.94	0.37	2.1	0.38	0.47	12.14	0.96	0.65	0.1	0.94	0.5
10	M	2.1	0.22	0.29	28.35	3.3	0.54	0.15	22.21	7.69	2.44	0.32	0.45	14.04	0.63	0.34	2.48	0.46	0.46	9.85	1.34	1.33	0.05	1.96	1.1
11	F	2.1	0.19	0.24	26.07	3.49	0.37	0.1	25.39	7.7	3.45	0.35	0.33	15.53	0.75	0.36	2.13	0.31	0.32	9.45	0.97	0.74	0.02	1.13	0.61
12	M	2.1	0.13	0.1	21.83	3.31	0.98	0.06	20	6.33	2.93	0.18	1.12	14.24	1.09	0.18	1.91	0.39	2.75	7.75	2.62	9.14	0.39	1.83	0.76
13	M	2.1	0.19	0.22	29.03	3.53	0.42	0.07	22.47	6.46	3.36	0.25	0.43	16.99	0.9	0.28	1.79	0.32	0.4	9.31	1.12	0.63	0.14	1.11	0.6
14	F	2.2	0.14	0.17	22.68	3.2	0.53	0.07	18.88	6.55	3.09	0.32	0.62	16.48	1.04	0.22	2.04	0.52	1.44	9.92	1.99	6.98	0.04	2.01	1.09
15	F	2.4	0.13	0.18	26.43	5.89	0.36	0.07	20.89	6.88	5.08	0.46	0.41	15.96	1.22	0.23	1.7	0.32	0.44	8.73	1.25	0.98	0.05	1.43	0.93
16	F	2.5	0.14	0.15	22.17	5.05	0.27	0.07	19.91	7.32	4.93	0.55	0.23	15.37	1.38	0.38	2.97	0.49	0.24	12.73	1.62	0.83	0.05	1.69	1.45
17	M	2.6	0.16	0.17	20.29	2.88	0.42	0.1	22.37	6.16	3.56	0.32	0.46	20.76	1.11	0.39	1.97	0.35	0.38	14.01	1.1	0.81	0.04	1.4	0.8
18	M	2.7	0.21	0.05	31.66	4.52	0.14	0.02	23.46	7.86	2.49	0.11	0.19	16.63	0.54	0.19	1.59	0.12	0.26	7.46	0.62	0.47	0.09	0.93	0.37
19	M	2.9	0.26	0.28	34.77	5.05	0.5	0.1	21.31	7.51	3.84	0.33	0.52	14.57	1.02	0.17	1.37	0.22	0.35	5.54	0.91	0.36	0.12	0.57	0.33
20	M	2.9	0.1	0.13	21.78	3.34	0.35	0.05	22.83	7.09	3.42	0.19	0.46	21.33	1.01	0.25	1.84	0.19	0.4	11.85	0.74	0.68	0.09	1.33	0.55
21	F	3	0.19	0.14	26.1	3.57	0.4	0.07	22.17	6.46	3.45	0.32	0.34	16.68	0.95	0.33	2.13	0.4	0.33	10.57	1.37	0.91	0.04	1.78	1.3
22	F	3	0.18	0.42	20.71	3.78	1.11	0.34	18.46	5.87	3.66	0.33	1.47	18.5	1.26	0.36	2.25	0.45	1.01	14.12	1.23	1.06	0.06	2.05	1.33
23	M	3	0.15	0.14	19.55	2.61	0.37	0.05	21.08	5.44	3.47	0.31	0.38	18.64	0.99	0.43	2.23	0.49	0.5	16.35	1.27	1.58	0.04	2.45	1.46
24	F	3	0.14	0.31	26.49	3.08	0.6	0.12	24.65	7.05	3.04	0.2	0.61	17.53	0.74	0.29	1.69	0.26	0.4	9.45	0.99	0.5	0.12	1.19	0.56
25	F	3	0.11	0.22	24.06	2.08	0.38	0.05	27.67	9.04	2.15	0.14	0.31	17.72	0.57	0.3	1.91	0.16	0.38	9.13	0.92	0.58	0.09	1.53	0.49
26	F	3	0.15	0.36	17.45	2.99	0.78	0.22	21.65	6.8	3.58	0.32	0.75	22.63	1.18	0.3	1.82	0.31	0.52	12.91	1.29	1.02	0.06	1.93	1.01
27	F	3.1	0.17	0.08	19.48	2.39	0.29	0.05	21.25	6.78	2.89	0.3	0.28	19.38	1.04	0.41	2.58	0.47	0.4	14.93	1.56	1.02	0.05	2.68	1.52
28	F	3.1	0.22	0.16	29.24	4.57	0.32	0.08	22.5	6.93	4.39	0.42	0.32	15.28	1.12	0.27	1.79	0.36	0.29	8.01	1.14	0.8	0.03	1.08	0.7
29	F	3.1	0.3	0.09	33.39	4.99	0.26	0.05	20.29	7.21	3.82	0.47	0.24	13.26	0.98	0.23	1.97	0.52	0.23	7.35	1.47	0.79	0.05	1	1.03
30	F	3.1	0.16	0.11	26.3	3.61	0.29	0.04	22.27	10.77	4.15	0.44	0.23	15.73	1.2	0.2	2.31	0.26	0.34	7.53	1.45	0.63	0.08	1.05	0.84
31	F	3.1	0.11	0.18	21.39	3.93	0.83	0.05	20.47	6.06	4.24	0.38	1.01	16.08	1.38	0.14	1.81	0.44	1.78	8.35	2.77	6.12	0.43	1.27	0.78
32	M	3.2	0.15	0.17	21.1	3.18	0.54	0.07	18.92	6.97	2.92	0.4	0.62	16.79	1.08	0.21	1.91	0.46	1.6	10.17	2.57	6.78	0.08	2.27	1.05
33	M	3.2	0.13	0.89	25.25	3.96	1.51	0.37	23.07	8.42	3.75	0.3	1.38	16.83	0.99	0.2	1.72	0.24	0.62	7.37	0.96	0.42	0.14	1.05	0.44
34	M	3.3	0.23	0.48	29.55	4.25	0.61	0.17	18.21	7.28	2.69	0.34	0.51	13.97	0.86	0.25	2.27	0.45	0.67	9.65	1.57	1.61	0.07	2.92	1.4
35	F	3.3	0.17	0.1	22.38	2.14	0.28	0.05	25.96	8.75	2.64	0.3	0.25	19.63	0.85	0.27	1.67	0.33	0.43	9.13	1.28	0.96	0.03	1.69	0.73
36	M	3.3	0.15	0.18	26.96	3.21	0.24	0.04	25.54	8.49	2.84	0.34	0.17	15.31	0.68	0.35	2.3	0.32	0.19	9.64	0.87	0.52	0.01	1.12	0.52
37	F	3.6	0.11	0.35	22.46	3.57	0.62	0.28	24.53	7.45	4.13	0.34	0.67	17.49	1.09	0.3	2.09	0.3	0.41	10.19	1.02	0.66	0.04	1.22	0.69
38	M	3.7	0.19	0.25	22.29	2.96	0.66	0.15	22.93	7.24	2.53	0.3	0.62	17.45	0.7	0.31	2.04	0.47	0.85	11	1.59	1.71	0.07	2.51	1.18
39	M	3.8	0.15	0.42	17.56	2.88	1.37	0.36	21.46	5.73	4.17	0.32	1.68	20.68	1.53	0.31	1.67	0.32	1.13	12.45	1.49	1.55	0.08	1.62	1.08
40	M	3.8	0.3	0.09	40.08	4.97	0.31	0.04	19.89	8.64	2.39	0.32	0.38	11.14	0.6	0.19	2	0.29	0.27	5.45	0.94	0.39	0.11	0.86	0.37
41	M	4	0.12	0.33	15.82	2.25	0.82	0.24	19.27	7.56	3.03	0.29	0.93	22.99	1.23	0.29	2.2	0.35	0.73	15.38	1.33	0.95	0.04	2.9	0.96
42	F	4.1	0.11	0.25	22.39	4.34	0.53	0.11	21	6.09	4.26	0.4	0.56	16.89	1.22	0.37	2.36	0.48	0.43	12.67	1.45	1.03	0.05	1.81	1.21
43	M	4.1	0.12	0.64	16.03	3.16	1.26	0.53	16.4	5.81	4.14	0.38	1.65	19.41	1.76	0.35	2.31	0.36	1.24	16.7	1.8	1.19	0.11	2.85	1.8
44	M	4.1	0.18	0.3	24.25	3.7	0.51	0.14	20.93	7.5	2.87	0.36	0.45	16.7	0.87	0.34	2.5	0.4	0.44	11.71	1.4	0.96	0.04	2.29	1.17
45	F	4.1	0.11	0.14	19.64	3.1	0.34	0.06	23.4	8.08	3.76	0.35	0.37	18.9	1.12	0.37	2.45	0.34	0.44	12.29	1.38	0.74	0.09	1.64	0.89
46	M	4.1	0.24	0.32	32.73	4.07	0.45	0.08	22.73	7.39	3.55	0.23	0.47	17.9	0.92	0.15	1.09	0.12	0.22	5.93	0.51	0.27	0.07	0.4	0.17
47	M	4.1	0.18	0.39	32.38	3.45	1.3	0.06	17.96	6.14	2.33	0.3	1.51	10.39	0.97	0.08	1.75	0.45	3.22	5.17	3.14	6.42	0.75	1.19	0.48
48	M	4.3	0.15	0.69	24.14	5.14	0.93	0.29	21.89	6.19	4.7	0.37	0.83	16.59	1.38	0.26	1.63	0.27	0.56	9.36	1.3	0.87	0.05	1.38	1.02
49	F	4.3	0.37	0.85	33.11	3.68	1.19	0.27	22.29	7.61	2.98	0.31	0.82	13.15	0.7	0.21	1.6	0.29	0.48	6.75	0.84	0.77	0.03	1.06	0.64
50	M	4.3	0.13	0.18	22.12	3.21	0.39	0.1	23.29	8.07	3.18	0.35	0.41	19.11	0.95	0.32	2.16	0.31	0.35	10.89	1.18	0.95	0.05	1.56	0.75
51	M	4.3	0.12	0.13	20.75	4.43	0.26	0.07	21.43	7.64	6.03	0.55	0.22	17.63	1.75	0.3	2.2	0.33	0.27	10.98	1.48	1.05	0.03	1.28	1.07
52	M	4.4	0.16	0.78	21.13	2.97	1.52	0.56	19.42	6.88	3.04	0.3	1.66	18.59	1.18	0.3	2.16	0.3	1.03	12.16	1.29	1.46	0.11	1.98	1.01
53	F	4.4	0.14	0.09	19.61	2.63	0.27	0.05	21.46	8.15	3.12	0.35	0.25	16.97	1.03	0.39	3.34	0.41	0.37	14.28	1.59	1.07	0.06	2.72	1.63
54	F	4.5	0.13	0.18	20.75	3.19	0.42	0.05	21.17	7.03	4.17	0.43	0.41	15.68	1.26	0.27	2.08	0.43	1.23	9.58	2.47	5.16	0.08	2.25	1.59
55	M	4.6	0.15	0.39	22.8	4.34	0.45	0.14	22.47	7.21	4.75	0.42	0.39	15.59	1.27	0.32	2.19	0.29	0.42	10.46	1.64	0.82	0.07	1.94	1.49
56	M	4.6	0.14	0.21	25.84	3.03	0.38	0.09	22.78	8.29	3.27	0.36	0.33	18.59	0.96	0.27	2.03	0.3	0.26	9.55	0.97	0.55	0.02	1.25	0.54
57	F	4.6	0.18	0.33	27.28	3.59	0.79	0.1	16.63	5.66	2.68	0.38	0.81	10.37	0.86	0.2	2.08	0.56	2.55	7.01	2.75	12.32	0.04	2.05	0.78
58	M	4.8	0.17	0.29	22.58	2.87	0.66	0.19	22.81	7.59	3.3	0.39	0.57	16.78	1.03	0.35	2.19	0.37	0.62	11.02	1.51	1.41	0.07	2.01	1.22
59	F	5.1	0.18	0.34	29.4	2.55	0.49	0.15	23.81	9.03	2.09	0.29	0.4	14.67	0.67	0.21	1.86	0.37	0.44	7.6	1.37	0.93	0.03	2.33	0.8
60	F	5.8	0.18	0.24	28.03	3.6	0.48	0.16	21.55	8.98	4.31	0.56	0.42	14.04	1.37	0.22	2.08	0.4	0.39	7.56	1.94	0.75	0.04	1.6	1.11
61	F	6.6	0.14	0.18	23.95	6.16	0.37	0.1	22.72	6.07	7.23	0.58	0.31	16.13	1.8	0.28	1.59	0.33	0.25	8.25	1.25	0.82	0.03	0.69	0.77
62	F	6.9	0.13	0.4	24.56	2.85	0.61	0.2	24.83	8.83	3.9	0.37	0.42	14.03	1	0.31	2.45	0.32	0.42	8.65	1.49	1.01	0.05	1.98	1.2
63	M	7.2	0.14	0.71	29.82	2.8	0.92	0.33	25.46	10.38	3.32	0.41	0.62	12.68	0.83	0.21	1.9	0.24	0.46	5.63	0.97	0.77	0.02	0.94	0.44
64	M	8.2	0.11	0.75	19.19	2.26	1.21	0.44	24.45	8.89	2.78	0.31	1.08	19.42	1.09	0.27	1.85	0.24	0.63	9.87	1.49	0.78	0.05	1.9	0.96
65	M	8.8	0.08	0.29	22.18	3.06	0.59	0.16	23.66	8.97	4.15	0.41	0.56	19.79	1.35	0.2	1.65	0.27	0.42	8.34	1.31	0.79	0.03	1.14	0.61
66	F	8.9	0.16	0.38	27.61	3.74	0.53	0.15	23.03	9.11	3.94	0.52	0.37	13.97	1.11	0.21	1.79	0.37	0.45	6.9	1.83	1.23	0.05	1.53	1.02
67	M	9.1	0.23	0.29	30.75	4.27	0.57	0.13	22.77	8.59	3.63	0.44	0.34	12.96	1	0.23	1.93	0.34	0.37	6.75	1.46	1.01	0.03	1.12	0.79
68	F	9.8	0.12	0.29	23.83	2.54	0.53	0.16	24.47	9.13	3.66	0.44	0.38	15.24	1.12	0.29	2.31	0.33	0.49	9.26	1.61	1.17	0.05	1.61	0.98
69	M	10	0.14	0.16	21.21	2.3	0.44	0.1	22.5	8.84	3.13	0.4	0.4	19.22	1.24	0.25	1.87	0.35	0.52	10.49	1.69	1.38	0.05	2.28	1.05
70	F	10.2	0.09	0.41	20.74	3.57	0.63	0.19	21.12	9.58	4.92	0.54	0.5	18.5	1.55	0.26	2.51	0.29	0.34	10.35	1.31	0.72	0.04	1.11	0.73
71	F	11	0.08	0.9	18.01	2.4	1.7	0.83	19.4	9.89	4.08	0.48	1.89	18.98	1.81	0.22	2.39	0.3	0.87	10.32	1.81	0.92	0.08	1.52	1.11
72	M	11	0.11	0.19	20.02	2.39	0.38	0.14	23.28	9.58	3.08	0.35	0.37	19.42	1.07	0.33	2.52	0.25	0.39	11.9	1.08	1.04	0.04	1.41	0.67
73	M	11.2	0.19	0.48	24.67	3.31	0.94	0.27	20.61	9.74	4.44	0.55	0.8	14.58	1.54	0.19	1.98	0.38	0.74	7.41	2.21	1.91	0.06	1.68	1.34
74	F	12.3	0.1	0.39	23.67	2.24	0.79	0.26	26.82	9.46	3.37	0.35	0.65	16.31	0.99	0.25	1.88	0.24	0.41	7.91	1.23	0.59	0.03	1.37	0.69
75	M	12.4	0.11	0.4	20.12	3.05	0.71	0.23	25.37	9.33	3.96	0.41	0.58	18.18	1.18	0.27	2.08	0.24	0.48	9.28	1.24	0.82	0.03	1.22	0.71
76	M	12.6	0.13	0.23	27.98	4.99	0.37	0.1	23.28	9.48	5.49	0.59	0.32	14.06	1.42	0.18	1.72	0.25	0.26	5.82	1.28	0.82	0.02	0.67	0.55
77	M	12.7	0.09	0.28	15.68	2.6	0.71	0.21	19.6	8.23	4.47	0.48	0.89	19.72	1.93	0.25	2.29	0.39	0.82	12.02	2.48	2.63	0.09	2.36	1.76
78	F	12.7	0.1	0.3	14.44	2.13	0.79	0.22	22.9	8.02	4.04	0.34	0.87	22.35	1.6	0.29	2.1	0.31	0.6	13.41	1.43	1.04	0.08	1.68	0.97
79	M	13.2	0.17	0.37	23.1	3.24	0.66	0.18	22.84	10.68	4.51	0.6	0.36	14.92	1.45	0.23	2.43	0.33	0.36	7.97	1.93	0.78	0.04	1.65	1.19
80	F	13.4	0.06	0.48	14.77	1.91	0.97	0.32	25.35	8.66	3.68	0.35	0.98	21.41	1.39	0.3	1.94	0.22	0.65	11.54	1.31	1.25	0.05	1.65	0.77
81	F	13.6	0.06	0.23	12.07	2.76	0.77	0.25	21.59	7.38	4.89	0.41	1.15	27.68	2.07	0.23	1.48	0.34	0.55	11.83	1.52	0.77	0.05	1.15	0.77

## Sheet:  S5 Glycan Traits Calculations 
Table S5. N-glycan Traits Calculations
Table S5.1. Derived serum N-glycan traits from UPLC glycan peaks Table S1. Glycan traits were adapted from (Saldova, R., et al., 204). The % area for each glycan trait were calculated from the summation of the % area of individual GPs representing the major glycan only from the GP. For example, neurtral species are represendeed by the sum of GP1 to GP15.
Serum (46 GPs)
Glycan Traits	Shorthand Name	Glycan Trait Calculation
Neutral	S0	SUM(GP1-GP15)
Monosialylated	S1	SUM(GP16-GP23 and GP30)
Disialylated	S2	SUM(GP24-GP29+GP31)
Trisialylated	S3	SUM(GP32-GP40)
Tetrasialylated	S4	SUM(GP41-GP46)
Agalactosylated	G0	SUM(GP1, GP2, GP4, GP5, GP6/2, and GP12/2)
Monogalactosylated	G1	SUM(GP3, GP7, GP8, GP9, GP10, GP12/2, GP16, GP17, GP18 and GP21/2)
Digalactosylated	G2	SUM(GP13-GP15 and GP19+GP20+GP21/2+GP22-GP28)
Trigalactosylated	G3	SUM(GP29 and GP31-GP37)
Tetragalactosyalted	G4	SUM(GP30 and GP38-GP46)
High Mannose	high M	SUM(GP6/2 + GP11)
Monoantennary	A1	SUM(GP1-GP3, GP12/2 and GP21/2)
Biantennary	A2	SUM ((GP4−5+(GP6/2)+GP7−10+(GP12/2)+GP13−20+GP21/2+GP22−28))
Triantennary	A3	SUM(GP29 and GP31-GP37)
Tetraantennary	A4	SUM(GP30 and GP38-GP46)
Core Fucose	core F	Sum ((GP2+GP5+(GP6/2)+GP8−10+GP14−15+GP17−18+GP22−23+GP27− 28+GP36+(GP44/2))
Outer-arm Fucose	outer arm F	SUM((GP37+GP40+(GP41/3)+GP45+(GP46/3))
Saldova, R., A. Asadi Shehni, V. D. Haakensen, I. Steinfeld, M. Hilliard, I. Kifer, Å. Helland, Z. Yakhini, A.-L. Børresen-Dale and P. M. Rudd (2014). "Association of N-Glycosylation with Breast Carcinoma and Systemic Features Using High-Resolution Quantitative UPLC." Journal of Proteome Research 13(5): 2314-2327.
Table S5.2. Derived IgG N-glycan traits from UPLC glycan peaks Table S2.Glycan traits were adapted from (O'Flaherty, R., M. Muniyappa, et al.,. 2019) The % area for each glycan trait were calculated from the summation of the % area of individual GPs representing the major glycan only from the GP. For example, monoantennary structures are presented as the sum of GP1.
IgG (23 GPs)
Glycan Traits	Shorthand Name	Glycan Trait Calculation
Galactosylation	Gal	SUM(GP5-GP23)
Fucosylation	Fuc	SUM(GP1, GP3, GP4, GP7-GP10, GP12-G16, GP18, GP19, GP22, GP23)
Bisecting	Bisect	SUM(GP4, GP9, GP10, GP13, GP16, GP19, GP21, GP23)
Monoantennary	A1	SUM(GP1)
Biantennary	A2	SUM(GP2-GP23)
Sialic Acid (α2-6)	SA(2-6)	SUM(GP14-GP23)
O'Flaherty, R., M. Muniyappa, I. Walsh, H. Stöckmann, M. Hilliard, R. Hutson, R. Saldova and P. M. Rudd (2019). "A Robust and Versatile Automated Glycoanalytical Technology for Serum Antibodies and Acute Phase Proteins: Ovarian Cancer Case Study." Mol Cell Proteomics 18(11): 2191-2206.

## Sheet: S6 P-Values Boston Cohort
Table S6. P-value for the likelihood-ratio tests for the effects of age and sex on the mean of the normal model, for each individual glycan peak-related variable in the Boston Cohort (n=81). P-value for each individual glycan peak-related variable in green for p<0.05 and orange for p<0.10.
Glycan Peaks	GP1	GP2	GP3	GP4	GP5	GP6	GP7	GP8	GP9	GP10	GP11	GP12	GP13	GP14	GP15	GP16	GP17	GP18	GP19	GP20	GP21	GP22	GP23
Sex	0.19	0.257	0.12	0.213	0.154	0.176	0.694	0.452	0.414	0.394	0.163	0.83	0.571	0.13	0.171	0.029	0.472	0.248	0.258	0.315	0.163	0.998	0.175
Age	< 0.001	0.073	0.002	0.02	0.276	0.027	0.002	< 0.001	0.016	< 0.001	0.183	0.023	0.001	0.014	0.323	0.013	0.011	< 0.001	0.511	0.019	0.001	0.581	0.661

## Sheet: S7 Multiple Comparisons B
Table S7. Multiple Comparisons for the Boston Cohort (n=81) between age groups, childnren aged less than 5 years, aged between 5 years and 10 years and those older than 10 years old. P-value for each individual glycan peak-related variable in green for p<0.05 and orange for p<0.10.
Multiple comparisons	GP1	GP2	GP3	GP4	GP5	GP6	GP7	GP8	GP9	GP10	GP11	GP12	GP13	GP14	GP15	GP16	GP17	GP18	GP19	GP20	GP21	GP22	GP23
<5 vs. 5-10	0.023	0.759	0.001	0.173	0.351	0.401	0.17	0.412	0.535	0.621	0.095	0.007	0.011	0.548	0.169	0.494	0.101	0.004	0.389	0.202	0.042	0.858	0.413
<5 vs.>10	< 0.001	0.121	0.002	0.005	0.126	0.043	0.154	< 0.001	0.005	0.001	0.302	0.102	< 0.001	0.031	0.685	0.011	0.142	0.601	0.247	0.084	0.012	0.434	0.727
5-10 vs. >10	0.138	0.062	0.174	0.673	0.444	0.054	0.001	< 0.001	0.339	0.008	0.207	0.041	0.369	0.009	0.193	0.017	0.006	< 0.001	0.697	0.01	0.001	0.395	0.474
